# Supplementary material for: ﻿Soil-borne Ophiostomatales species (Sordariomycetes, Ascomycota) in beech, oak, pine, and spruce stands in Poland with descriptions of Sporothrixroztoczensis sp. nov., S.silvicola sp. nov., and S.tumida sp. nov
Source: MycoKeys. 2023 May 16;97:41–69. doi: 10.3897/mycokeys.97.97416 (PMC10210257; doi:10.3897/mycokeys.97.97416)
Supplement: XML Treatment for Sporothrix roztoczensis [file mycokeys.97.97416-treatment1.xml]

<!DOCTYPE tp:taxon-treatment
  PUBLIC "-//TaxonX//DTD Taxonomic Treatment Publishing DTD v0 20100105//EN" "tax-treatment-NSO.dtd">
<tp:taxon-treatment xmlns:tp="http://www.plazi.org/taxpub"><tp:treatment-meta><kwd-group><label>Taxon classification</label><kwd>
                <named-content content-type="kingdom">Fungi</named-content>
              </kwd><kwd>
                <named-content content-type="order">Ophiostomatales</named-content>
              </kwd><kwd>
                <named-content content-type="family">Ophiostomataceae</named-content>
              </kwd></kwd-group><mixed-citation publication-type="journal"><person-group><name><surname>Bilański</surname><given-names>Piotr</given-names></name><name><surname>Jankowiak</surname><given-names>Robert</given-names></name><name><surname>Solheim</surname><given-names>Halvor</given-names></name><name><surname>Fortuna</surname><given-names>Paweł</given-names></name><name><surname>Chyrzyński</surname><given-names>Łukasz</given-names></name><name><surname>Warzecha</surname><given-names>Paulina</given-names></name><name><surname>Taerum</surname><given-names>Stephen Joshua</given-names></name></person-group><article-title>﻿Soil-borne <tp:taxon-name><tp:taxon-name-part taxon-name-part-type="order">Ophiostomatales</tp:taxon-name-part></tp:taxon-name> species (<tp:taxon-name><tp:taxon-name-part taxon-name-part-type="class">Sordariomycetes</tp:taxon-name-part></tp:taxon-name>, <tp:taxon-name><tp:taxon-name-part taxon-name-part-type="phylum">Ascomycota</tp:taxon-name-part></tp:taxon-name>) in beech, oak, pine, and spruce stands in Poland with descriptions of <italic><tp:taxon-name><tp:taxon-name-part taxon-name-part-type="genus" reg="Sporothrix">Sporothrix</tp:taxon-name-part><tp:taxon-name-part taxon-name-part-type="species" reg="roztoczensis">roztoczensis</tp:taxon-name-part></tp:taxon-name></italic> sp. nov., <italic><tp:taxon-name><tp:taxon-name-part taxon-name-part-type="genus" reg="Sporothrix">S.</tp:taxon-name-part><tp:taxon-name-part taxon-name-part-type="species" reg="silvicola">silvicola</tp:taxon-name-part></tp:taxon-name></italic> sp. nov., and <italic><tp:taxon-name><tp:taxon-name-part taxon-name-part-type="genus" reg="Sporothrix">S.</tp:taxon-name-part><tp:taxon-name-part taxon-name-part-type="species" reg="tumida">tumida</tp:taxon-name-part></tp:taxon-name></italic> sp. nov.</article-title><source>MycoKeys</source><day>16</day><month>05</month><year>2023</year><volume>97</volume><fpage>41</fpage><lpage>69</lpage><pub-id pub-id-type="doi">10.3897/mycokeys.97.97416</pub-id></mixed-citation></tp:treatment-meta><tp:nomenclature><label>﻿</label><tp:taxon-name>
              <object-id xmlns:xlink="http://www.w3.org/1999/xlink" content-type="arpha" xlink:type="simple">D965ECFC-5911-5E5F-B542-053283FD52EB</object-id>
              <tp:taxon-name-part taxon-name-part-type="genus" reg="Sporothrix">Sporothrix</tp:taxon-name-part>
              <tp:taxon-name-part taxon-name-part-type="species" reg="roztoczensis">roztoczensis</tp:taxon-name-part>
              <object-id xmlns:xlink="http://www.w3.org/1999/xlink" content-type="mycobank" xlink:type="simple"> 845660</object-id>
            </tp:taxon-name><tp:taxon-authority>R. Jankowiak &amp; P. Bilański</tp:taxon-authority><tp:taxon-status xmlns:xlink="http://www.w3.org/1999/xlink" xlink:type="simple">sp. nov.</tp:taxon-status><xref ref-type="fig" rid="F6">Fig. 6</xref></tp:nomenclature><tp:treatment-sec sec-type="etymology" id="SECID0E51BI"><title>Etymology.</title><p>Referring to the highland (from Polish: Roztocze) located in eastern Poland where this fungus was collected.</p><fig id="F6" position="float" orientation="portrait"><object-id xmlns:xlink="http://www.w3.org/1999/xlink" content-type="doi" xlink:type="simple">10.3897/mycokeys.97.97416.figure6</object-id><object-id xmlns:xlink="http://www.w3.org/1999/xlink" content-type="arpha" xlink:type="simple">AEF7B52C-E878-5884-A68B-395703BEACE4</object-id><label>Figure 6.</label><caption><p><italic><tp:taxon-name><tp:taxon-name-part taxon-name-part-type="genus" reg="Sporothrix">Sporothrix</tp:taxon-name-part><tp:taxon-name-part taxon-name-part-type="species" reg="roztoczensis">roztoczensis</tp:taxon-name-part></tp:taxon-name></italic> sp. nov. (<abbrev xmlns:xlink="http://www.w3.org/1999/xlink" xlink:title="culture collection of the Westerdijk Fungal Biodiversity Institute" id="ABBRID0EW2BI" xlink:type="simple">CBS</abbrev> 147973) <bold>a</bold> conidiogenous cell with an inflated cluster of denticles at the apex <bold>b</bold> conidia <bold>c</bold> globose conidia arising on conidiophore <bold>d</bold> globose conidia arising on denticles formed directly from hyphae <bold>e</bold> globose conidia <bold>f</bold> fourteen-day-old culture on <abbrev xmlns:xlink="http://www.w3.org/1999/xlink" xlink:title="malt extract agar" id="ABBRID0EG3BI" xlink:type="simple">MEA</abbrev>. Scale bars: 10 μm.</p></caption><graphic xmlns:xlink="http://www.w3.org/1999/xlink" xlink:href="mycokeys-97-041-g006.jpg" position="float" orientation="portrait" xlink:type="simple" id="oo_851006.jpg"><uri content-type="original_file" xlink:type="simple">https://binary.pensoft.net/fig/851006</uri></graphic></fig></tp:treatment-sec><tp:treatment-sec sec-type="diagnosis" id="SECID0EP3BI"><title>Diagnosis.</title><p><italic><tp:taxon-name><tp:taxon-name-part taxon-name-part-type="genus" reg="Sporothrix">Sporothrix</tp:taxon-name-part><tp:taxon-name-part taxon-name-part-type="species" reg="roztoczensis">roztoczensis</tp:taxon-name-part></tp:taxon-name></italic> differs from the phylogenetically closely related species <italic><tp:taxon-name><tp:taxon-name-part taxon-name-part-type="genus" reg="Sporothrix">S.</tp:taxon-name-part><tp:taxon-name-part taxon-name-part-type="species" reg="dimorphospora">dimorphospora</tp:taxon-name-part></tp:taxon-name></italic> and <italic><tp:taxon-name><tp:taxon-name-part taxon-name-part-type="genus" reg="Sporothrix">S.</tp:taxon-name-part><tp:taxon-name-part taxon-name-part-type="species" reg="silvicola">silvicola</tp:taxon-name-part></tp:taxon-name></italic> with respect to its conidia dimensions.</p></tp:treatment-sec><tp:treatment-sec sec-type="material" id="SECID0EW4BI"><title>Type.</title><p>Poland, Lubelskie Province, Józefów, from wood buried in soil under 58-year- old managed <italic><tp:taxon-name><tp:taxon-name-part taxon-name-part-type="genus" reg="Pinus">Pinus</tp:taxon-name-part><tp:taxon-name-part taxon-name-part-type="species" reg="sylvestris">sylvestris</tp:taxon-name-part></tp:taxon-name></italic> forest, July 2015, <italic>Ł. Chyrzyński</italic> (O-F-259436 <bold><italic>holotype</italic></bold>, culture ex-type <abbrev xmlns:xlink="http://www.w3.org/1999/xlink" xlink:title="culture collection of the Westerdijk Fungal Biodiversity Institute" id="ABBRID0EM5BI" xlink:type="simple">CBS</abbrev> 147973).</p></tp:treatment-sec><tp:treatment-sec sec-type="description" id="SECID0EQ5BI"><title>Description.</title><p>Sexual morph not observed. Asexual structures produced on sterilized Scots pine twigs placed on the surface of malt agar in Petri dishes. <bold><italic>Conidiophores</italic></bold> hyaline, one-celled, micronematous, simple or branched, either borne on vegetative hyphae or on upright hyphae. <bold><italic>Conidiogenous cells</italic></bold> blastic, cylindrical, terminal, lateral or intercalary, straight or curved, constricted at the base and tapering towards the apex, (2.3–)6.6–32.8(–50.5) μm long, (0.6–)1.1–1.6(–2) μm wide at the base, apical part forming conidia by sympodial proliferation on swollen a cluster of conidium-bearing denticles, (0.9–)1.6–3.3(–5) μm long and (1–)1.9–3.9(–6.2) μm wide, denticles very seldom arise below the swollen cluster. <bold><italic>Conidia</italic></bold> of two types: 1) abundant in cultures, hyaline, unicellular, smooth, ellipsoid, guttuliform, pointed at the base, sometimes curved (2.5–)3.2–5.1(–7) × (1.4–)1.6–2.1(–2.5) μm, formed directly on denticles; 2) abundant in cultures, subhyaline to lightly pigmented, unicellular, globose to subglobose, sometimes pointed at the base, (2.5–)2.9–3.6(–4.1) μm in diameter, formed singly, on lateral or intercalary conidiogenous cells or denticles directly emerging from vegetative hyphae.</p></tp:treatment-sec><tp:treatment-sec sec-type="description" id="SECID0E65BI"><title>Culture characteristics.</title><p>Colonies with optimal growth at 20 °C on 2% <abbrev xmlns:xlink="http://www.w3.org/1999/xlink" xlink:title="malt extract agar" id="ABBRID0EF6BI" xlink:type="simple">MEA</abbrev> reaching an average of 31.3 mm (± 3.98 mm) after 14 days, with a radial growth rate of 0.87 (± 0.14) mm/d, growth somewhat slower at 15 °C (26.3 mm diameter), no growth at 30 and 35 °C; white gray, floccose, flat, growing in a circular pattern with entire margins.</p></tp:treatment-sec><tp:treatment-sec sec-type="distribution" id="SECID0EJ6BI"><title>Distribution.</title><p>Known only from the type location (Poland).</p></tp:treatment-sec><tp:treatment-sec sec-type="Additional specimen examined" id="SECID0EO6BI"><title>Additional specimen examined.</title><p>Poland, Lubelskie Province, Józefów, from wood buried in soil under 88-year-old managed <italic><tp:taxon-name><tp:taxon-name-part taxon-name-part-type="genus" reg="Pinus">Pinus</tp:taxon-name-part><tp:taxon-name-part taxon-name-part-type="species" reg="sylvestris">sylvestris</tp:taxon-name-part></tp:taxon-name></italic> forest, July 2015, <italic>Ł. Chyrzyński</italic> (O-F-259435, culture <abbrev xmlns:xlink="http://www.w3.org/1999/xlink" xlink:title="culture collection of the Westerdijk Fungal Biodiversity Institute" id="ABBRID0EBACI" xlink:type="simple">CBS</abbrev> 147972).</p></tp:treatment-sec><tp:treatment-sec sec-type="notes" id="SECID0EFACI"><title>Notes.</title><p>This species is phylogenetically distinct from the other <italic><tp:taxon-name><tp:taxon-name-part taxon-name-part-type="genus" reg="Sporothrix">Sporothrix</tp:taxon-name-part></tp:taxon-name></italic> species based on the <italic>TUB</italic>2, <italic><abbrev xmlns:xlink="http://www.w3.org/1999/xlink" xlink:title="calmodulin" id="ABBRID0EVACI" xlink:type="simple">CAL</abbrev></italic>, and <italic>TEF</italic>1 sequences. <italic><tp:taxon-name><tp:taxon-name-part taxon-name-part-type="genus" reg="Sporothrix">Sporothrix</tp:taxon-name-part><tp:taxon-name-part taxon-name-part-type="species" reg="roztoczensis">roztoczensis</tp:taxon-name-part></tp:taxon-name></italic> is closely related to <italic><tp:taxon-name><tp:taxon-name-part taxon-name-part-type="genus" reg="Sporothrix">S.</tp:taxon-name-part><tp:taxon-name-part taxon-name-part-type="species" reg="dimorphospora">dimorphospora</tp:taxon-name-part></tp:taxon-name></italic>, and <italic><tp:taxon-name><tp:taxon-name-part taxon-name-part-type="genus" reg="Sporothrix">S.</tp:taxon-name-part><tp:taxon-name-part taxon-name-part-type="species" reg="silvicola">silvicola</tp:taxon-name-part></tp:taxon-name></italic> sp. nov. <italic><tp:taxon-name><tp:taxon-name-part taxon-name-part-type="genus" reg="Sporothrix">Sporothrix</tp:taxon-name-part><tp:taxon-name-part taxon-name-part-type="species" reg="silvicola">silvicola</tp:taxon-name-part></tp:taxon-name></italic> has larger sympodial conidia (3.2–10.4 × 1.4–3.6 μm) compared with <italic><tp:taxon-name><tp:taxon-name-part taxon-name-part-type="genus" reg="Sporothrix">S.</tp:taxon-name-part><tp:taxon-name-part taxon-name-part-type="species" reg="dimorphospora">dimorphospora</tp:taxon-name-part></tp:taxon-name></italic> (3–8 × 1.5–3 μm, <xref ref-type="bibr" rid="B52">Madrid et al. 2010</xref>) and <italic><tp:taxon-name><tp:taxon-name-part taxon-name-part-type="genus" reg="Sporothrix">S.</tp:taxon-name-part><tp:taxon-name-part taxon-name-part-type="species" reg="roztoczensis">roztoczensis</tp:taxon-name-part></tp:taxon-name></italic> (2.5–7 × 1.4–2.5 μm). In addition, denticles in <italic><tp:taxon-name><tp:taxon-name-part taxon-name-part-type="genus" reg="Sporothrix">S.</tp:taxon-name-part><tp:taxon-name-part taxon-name-part-type="species" reg="silvicola">silvicola</tp:taxon-name-part></tp:taxon-name></italic> arise abundantly below the swollen cluster compared with other species, where denticles are limited to the apical cluster. Also the shape of pigmented conidia differed. In <italic><tp:taxon-name><tp:taxon-name-part taxon-name-part-type="genus" reg="Sporothrix">S.</tp:taxon-name-part><tp:taxon-name-part taxon-name-part-type="species" reg="roztoczensis">roztoczensis</tp:taxon-name-part></tp:taxon-name></italic> they are globose or subglobose while more obovoid in <italic><tp:taxon-name><tp:taxon-name-part taxon-name-part-type="genus" reg="Sporothrix">S.</tp:taxon-name-part><tp:taxon-name-part taxon-name-part-type="species" reg="dimorphospora">dimorphospora</tp:taxon-name-part></tp:taxon-name></italic> and <italic><tp:taxon-name><tp:taxon-name-part taxon-name-part-type="genus" reg="Sporothrix">S.</tp:taxon-name-part><tp:taxon-name-part taxon-name-part-type="species" reg="silvicola">silvicola</tp:taxon-name-part></tp:taxon-name></italic>. Conidia of <italic><tp:taxon-name><tp:taxon-name-part taxon-name-part-type="genus" reg="Sporothrix">S.</tp:taxon-name-part><tp:taxon-name-part taxon-name-part-type="species" reg="roztoczensis">roztoczensis</tp:taxon-name-part></tp:taxon-name></italic> are smaller (2.5–4.1 μm in diam.) compared to <italic><tp:taxon-name><tp:taxon-name-part taxon-name-part-type="genus" reg="Sporothrix">S.</tp:taxon-name-part><tp:taxon-name-part taxon-name-part-type="species" reg="dimorphospora">dimorphospora</tp:taxon-name-part></tp:taxon-name></italic> (3–5 × 3.5 μm) and <italic><tp:taxon-name><tp:taxon-name-part taxon-name-part-type="genus" reg="Sporothrix">S.</tp:taxon-name-part><tp:taxon-name-part taxon-name-part-type="species" reg="silvicola">silvicola</tp:taxon-name-part></tp:taxon-name></italic> (2.6–4.8 × 1.4–3.9 μm). In addition, <italic><tp:taxon-name><tp:taxon-name-part taxon-name-part-type="genus" reg="Sporothrix">S.</tp:taxon-name-part><tp:taxon-name-part taxon-name-part-type="species" reg="roztoczensis">roztoczensis</tp:taxon-name-part></tp:taxon-name></italic> rarely produced intercalary conidiogenous cells, which are commonly found in culture of <italic><tp:taxon-name><tp:taxon-name-part taxon-name-part-type="genus" reg="Sporothrix">S.</tp:taxon-name-part><tp:taxon-name-part taxon-name-part-type="species" reg="silvicola">silvicola</tp:taxon-name-part></tp:taxon-name></italic>.</p></tp:treatment-sec><ref-list><ref id="B52"><mixed-citation xmlns:xlink="http://www.w3.org/1999/xlink" xlink:type="simple"><person-group><name name-style="western"><surname>Madrid</surname><given-names>H</given-names></name><name name-style="western"><surname>Gene</surname><given-names>J</given-names></name><name name-style="western"><surname>Cano</surname><given-names>J</given-names></name><name name-style="western"><surname>Silvera</surname><given-names>C</given-names></name><name name-style="western"><surname>Guarro</surname><given-names>J</given-names></name></person-group> (<year>2010</year>) <article-title><italic><tp:taxon-name><tp:taxon-name-part taxon-name-part-type="genus">Sporothrix</tp:taxon-name-part><tp:taxon-name-part taxon-name-part-type="species">brunneoviolacea</tp:taxon-name-part></tp:taxon-name></italic> and <italic><tp:taxon-name><tp:taxon-name-part taxon-name-part-type="genus">Sporothrix</tp:taxon-name-part><tp:taxon-name-part taxon-name-part-type="species">dimorphospora</tp:taxon-name-part></tp:taxon-name></italic>, two new members of the <italic><tp:taxon-name><tp:taxon-name-part taxon-name-part-type="genus">Ophiostoma</tp:taxon-name-part><tp:taxon-name-part taxon-name-part-type="species">stenoceras</tp:taxon-name-part></tp:taxon-name></italic>–<italic><tp:taxon-name><tp:taxon-name-part taxon-name-part-type="genus">Sporothrix</tp:taxon-name-part><tp:taxon-name-part taxon-name-part-type="species">schenckii</tp:taxon-name-part></tp:taxon-name></italic> complex.</article-title><source>Mycologia</source><volume>102</volume>(<issue>5</issue>): <fpage>1193</fpage>–<lpage>1203</lpage>. <ext-link xlink:type="simple" ext-link-type="doi" xlink:href="10.3852/09-320">https://doi.org/10.3852/09-320</ext-link></mixed-citation></ref></ref-list></tp:taxon-treatment>
