# Supplementary material for: ﻿Soil-borne Ophiostomatales species (Sordariomycetes, Ascomycota) in beech, oak, pine, and spruce stands in Poland with descriptions of Sporothrixroztoczensis sp. nov., S.silvicola sp. nov., and S.tumida sp. nov
Source: MycoKeys. 2023 May 16;97:41–69. doi: 10.3897/mycokeys.97.97416 (PMC10210257; doi:10.3897/mycokeys.97.97416)
Supplement: XML Treatment for Sporothrix silvicola [file mycokeys.97.97416-treatment2.xml]

<!DOCTYPE tp:taxon-treatment
  PUBLIC "-//TaxonX//DTD Taxonomic Treatment Publishing DTD v0 20100105//EN" "tax-treatment-NSO.dtd">
<tp:taxon-treatment xmlns:tp="http://www.plazi.org/taxpub"><tp:treatment-meta><kwd-group><label>Taxon classification</label><kwd>
                <named-content content-type="kingdom">Fungi</named-content>
              </kwd><kwd>
                <named-content content-type="order">Ophiostomatales</named-content>
              </kwd><kwd>
                <named-content content-type="family">Ophiostomataceae</named-content>
              </kwd></kwd-group><mixed-citation publication-type="journal"><person-group><name><surname>Bilański</surname><given-names>Piotr</given-names></name><name><surname>Jankowiak</surname><given-names>Robert</given-names></name><name><surname>Solheim</surname><given-names>Halvor</given-names></name><name><surname>Fortuna</surname><given-names>Paweł</given-names></name><name><surname>Chyrzyński</surname><given-names>Łukasz</given-names></name><name><surname>Warzecha</surname><given-names>Paulina</given-names></name><name><surname>Taerum</surname><given-names>Stephen Joshua</given-names></name></person-group><article-title>﻿Soil-borne <tp:taxon-name><tp:taxon-name-part taxon-name-part-type="order">Ophiostomatales</tp:taxon-name-part></tp:taxon-name> species (<tp:taxon-name><tp:taxon-name-part taxon-name-part-type="class">Sordariomycetes</tp:taxon-name-part></tp:taxon-name>, <tp:taxon-name><tp:taxon-name-part taxon-name-part-type="phylum">Ascomycota</tp:taxon-name-part></tp:taxon-name>) in beech, oak, pine, and spruce stands in Poland with descriptions of <italic><tp:taxon-name><tp:taxon-name-part taxon-name-part-type="genus" reg="Sporothrix">Sporothrix</tp:taxon-name-part><tp:taxon-name-part taxon-name-part-type="species" reg="roztoczensis">roztoczensis</tp:taxon-name-part></tp:taxon-name></italic> sp. nov., <italic><tp:taxon-name><tp:taxon-name-part taxon-name-part-type="genus" reg="Sporothrix">S.</tp:taxon-name-part><tp:taxon-name-part taxon-name-part-type="species" reg="silvicola">silvicola</tp:taxon-name-part></tp:taxon-name></italic> sp. nov., and <italic><tp:taxon-name><tp:taxon-name-part taxon-name-part-type="genus" reg="Sporothrix">S.</tp:taxon-name-part><tp:taxon-name-part taxon-name-part-type="species" reg="tumida">tumida</tp:taxon-name-part></tp:taxon-name></italic> sp. nov.</article-title><source>MycoKeys</source><day>16</day><month>05</month><year>2023</year><volume>97</volume><fpage>41</fpage><lpage>69</lpage><pub-id pub-id-type="doi">10.3897/mycokeys.97.97416</pub-id></mixed-citation></tp:treatment-meta><tp:nomenclature><label>﻿</label><tp:taxon-name>
              <object-id xmlns:xlink="http://www.w3.org/1999/xlink" content-type="arpha" xlink:type="simple">D33B212F-5554-595C-8399-4D02840F48A7</object-id>
              <tp:taxon-name-part taxon-name-part-type="genus" reg="Sporothrix">Sporothrix</tp:taxon-name-part>
              <tp:taxon-name-part taxon-name-part-type="species" reg="silvicola">silvicola</tp:taxon-name-part>
              <object-id xmlns:xlink="http://www.w3.org/1999/xlink" content-type="mycobank" xlink:type="simple"> 845658</object-id>
            </tp:taxon-name><tp:taxon-authority>R. Jankowiak &amp; P. Bilański</tp:taxon-authority><tp:taxon-status xmlns:xlink="http://www.w3.org/1999/xlink" xlink:type="simple">sp. nov.</tp:taxon-status><xref ref-type="fig" rid="F7">Fig. 7</xref></tp:nomenclature><tp:treatment-sec sec-type="etymology" id="SECID0ESHCI"><title>Etymology.</title><p>Referring to the Latin <italic>silva</italic> (forest) and –<italic>cola</italic> (inhabiting), with reference to its woody habitat.</p><fig id="F7" position="float" orientation="portrait"><object-id xmlns:xlink="http://www.w3.org/1999/xlink" content-type="doi" xlink:type="simple">10.3897/mycokeys.97.97416.figure7</object-id><object-id xmlns:xlink="http://www.w3.org/1999/xlink" content-type="arpha" xlink:type="simple">A894F9E2-0E28-54C2-BAA0-68894DE64D15</object-id><label>Figure 7.</label><caption><p><italic><tp:taxon-name><tp:taxon-name-part taxon-name-part-type="genus" reg="Sporothrix">Sporothrix</tp:taxon-name-part><tp:taxon-name-part taxon-name-part-type="species" reg="silvicola">silvicola</tp:taxon-name-part></tp:taxon-name></italic> sp. nov. (<abbrev xmlns:xlink="http://www.w3.org/1999/xlink" xlink:title="culture collection of the Westerdijk Fungal Biodiversity Institute" id="ABBRID0EPICI" xlink:type="simple">CBS</abbrev> 149241) <bold>a, b</bold> conidiogenous cell with an inflated cluster of denticles at the apex <bold>c</bold> conidia <bold>d</bold> globose conidia arising on conidiophore <bold>e</bold> globose conidia arising on denticles formed directly from hyphae <bold>f</bold> fourteen-day-old culture on <abbrev xmlns:xlink="http://www.w3.org/1999/xlink" xlink:title="malt extract agar" id="ABBRID0E4ICI" xlink:type="simple">MEA</abbrev>. Scale bars: 10 μm.</p></caption><graphic xmlns:xlink="http://www.w3.org/1999/xlink" xlink:href="mycokeys-97-041-g007.jpg" position="float" orientation="portrait" xlink:type="simple" id="oo_851007.jpg"><uri content-type="original_file" xlink:type="simple">https://binary.pensoft.net/fig/851007</uri></graphic></fig></tp:treatment-sec><tp:treatment-sec sec-type="diagnosis" id="SECID0EGJCI"><title>Diagnosis.</title><p><italic><tp:taxon-name><tp:taxon-name-part taxon-name-part-type="genus" reg="Sporothrix">Sporothrix</tp:taxon-name-part><tp:taxon-name-part taxon-name-part-type="species" reg="silvicola">silvicola</tp:taxon-name-part></tp:taxon-name></italic> differs from the phylogenetically closely related species <italic><tp:taxon-name><tp:taxon-name-part taxon-name-part-type="genus" reg="Sporothrix">S.</tp:taxon-name-part><tp:taxon-name-part taxon-name-part-type="species" reg="dimorphospora">dimorphospora</tp:taxon-name-part></tp:taxon-name></italic> and <italic><tp:taxon-name><tp:taxon-name-part taxon-name-part-type="genus" reg="Sporothrix">S.</tp:taxon-name-part><tp:taxon-name-part taxon-name-part-type="species" reg="roztoczensis">roztoczensis</tp:taxon-name-part></tp:taxon-name></italic> with respect to its conidia dimensions.</p></tp:treatment-sec><tp:treatment-sec sec-type="material" id="SECID0ENKCI"><title>Type.</title><p>Poland, Lubelskie Province, Józefów, from wood buried in soil under 43-year- old managed <italic><tp:taxon-name><tp:taxon-name-part taxon-name-part-type="genus" reg="Pinus">Pinus</tp:taxon-name-part><tp:taxon-name-part taxon-name-part-type="species" reg="sylvestris">sylvestris</tp:taxon-name-part></tp:taxon-name></italic> forest, July 2015, <italic>Ł. Chyrzyński</italic>, (O-F-259451 <bold><italic>holotype</italic></bold>, culture ex-type <abbrev xmlns:xlink="http://www.w3.org/1999/xlink" xlink:title="culture collection of the Westerdijk Fungal Biodiversity Institute" id="ABBRID0EDLCI" xlink:type="simple">CBS</abbrev> 149241).</p></tp:treatment-sec><tp:treatment-sec sec-type="description" id="SECID0EHLCI"><title>Description.</title><p>Sexual morph not observed. Asexual structures produced on sterilized Scots pine twigs placed on the surface of malt agar in Petri dishes. <bold><italic>Conidiophores</italic></bold> hyaline, one-celled, micronematous, simple, either borne on vegetative hyphae or on upright hyphae. <bold><italic>Conidiogenous cells</italic></bold> blastic, cylindrical, terminal, lateral or intercalary, straight or curved, constricted at the base and tapering towards the apex, (2.2–)11.6–35.6(–60.5) μm long, (0.7–)1–1.5(–1.8) μm wide at the base, apical part forming conidia by sympodial proliferation on swollen cluster of conidium-bearing denticles, (1.4–)2.6–4.4(–5.5) μm long and (1.5–)2.1–3.4(–4.1) μm wide, denticles often arise below the swollen cluster. <bold><italic>Conidia</italic></bold> of two types: 1) abundant in cultures hyaline, unicellular, smooth, guttuliform, ellipsoid, pointed at the base, sometimes curved (3.2–)3.6–6.4(–10.4) × (1.4–)1.6–2.5(–3.6) μm, formed directly on denticles; 2) abundant in cultures, subhyaline to lightly pigmented, unicellular, smooth, subglobose to broadly ellipsoidal, sometimes pointed at the base, (2.6–)3.1–4.1(–4.8) μm × (1.4–)2.1–3.4(–3.9) μm diam., formed singly, on lateral or intercalary conidiogenous cells or denticles directly emerging from vegetative hyphae.</p></tp:treatment-sec><tp:treatment-sec sec-type="description" id="SECID0EWLCI"><title>Culture characteristics.</title><p>Colonies with optimal growth at 20 °C on 2% <abbrev xmlns:xlink="http://www.w3.org/1999/xlink" xlink:title="malt extract agar" id="ABBRID0E3LCI" xlink:type="simple">MEA</abbrev> reaching an average of 32 mm (± 1.86 mm) after 14 days, with radial growth rate 0.89 (± 0.07) mm/d, growth somewhat slower at 15 °C (26.6 mm diameter), no growth at 30 and 35 °C; dark grey to olivaceous with white margins, floccose, lanose with abundant white aerial hyphae, flat, growing in a circular pattern with entire margins.</p></tp:treatment-sec><tp:treatment-sec sec-type="distribution" id="SECID0EAMCI"><title>Distribution.</title><p>Known only from the type location (Poland).</p></tp:treatment-sec><tp:treatment-sec sec-type="Additional specimen examined" id="SECID0EFMCI"><title>Additional specimen examined.</title><p>Poland, Lubelskie Province, Józefów, from wood buried in soil under 93-year old managed <italic><tp:taxon-name><tp:taxon-name-part taxon-name-part-type="genus" reg="Pinus">Pinus</tp:taxon-name-part><tp:taxon-name-part taxon-name-part-type="species" reg="sylvestris">sylvestris</tp:taxon-name-part></tp:taxon-name></italic> forest, July 2015, <italic>Ł. Chyrzyński</italic> (O-F-259450, culture <abbrev xmlns:xlink="http://www.w3.org/1999/xlink" xlink:title="culture collection of the Westerdijk Fungal Biodiversity Institute" id="ABBRID0EYMCI" xlink:type="simple">CBS</abbrev> 149240).</p></tp:treatment-sec><tp:treatment-sec sec-type="notes" id="SECID0E3MCI"><title>Notes.</title><p>This species is phylogenetically distinct from the other <italic><tp:taxon-name><tp:taxon-name-part taxon-name-part-type="genus" reg="Sporothrix">Sporothrix</tp:taxon-name-part></tp:taxon-name></italic> species based on the <italic>TUB</italic>2, <italic>TEF</italic>1, and <italic><abbrev xmlns:xlink="http://www.w3.org/1999/xlink" xlink:title="calmodulin" id="ABBRID0EONCI" xlink:type="simple">CAL</abbrev></italic> sequences. The morphological differences between <italic><tp:taxon-name><tp:taxon-name-part taxon-name-part-type="genus" reg="Sporothrix">S.</tp:taxon-name-part><tp:taxon-name-part taxon-name-part-type="species" reg="dimorphospora">dimorphospora</tp:taxon-name-part></tp:taxon-name></italic> and <italic><tp:taxon-name><tp:taxon-name-part taxon-name-part-type="genus" reg="Sporothrix">S.</tp:taxon-name-part><tp:taxon-name-part taxon-name-part-type="species" reg="roztoczensis">roztoczensis</tp:taxon-name-part></tp:taxon-name></italic> are described in the section treating <italic><tp:taxon-name><tp:taxon-name-part taxon-name-part-type="genus" reg="Sporothrix">S.</tp:taxon-name-part><tp:taxon-name-part taxon-name-part-type="species" reg="roztoczensis">roztoczensis</tp:taxon-name-part></tp:taxon-name></italic>. <italic><tp:taxon-name><tp:taxon-name-part taxon-name-part-type="genus" reg="Sporothrix">Sporothrix</tp:taxon-name-part><tp:taxon-name-part taxon-name-part-type="species" reg="silvicola">silvicola</tp:taxon-name-part></tp:taxon-name></italic> had identical <abbrev xmlns:xlink="http://www.w3.org/1999/xlink" xlink:title="internal transcribed spacer" id="ABBRID0E5OCI" xlink:type="simple">ITS</abbrev> and <italic>TUB</italic>2 sequences as two isolates of ‘<italic><tp:taxon-name><tp:taxon-name-part taxon-name-part-type="genus" reg="Sporothrix">S.</tp:taxon-name-part><tp:taxon-name-part taxon-name-part-type="species" reg="inflata">inflata</tp:taxon-name-part></tp:taxon-name></italic> 2’ (<abbrev xmlns:xlink="http://www.w3.org/1999/xlink" xlink:title="culture collection of the Westerdijk Fungal Biodiversity Institute" id="ABBRID0EPPCI" xlink:type="simple">CBS</abbrev> 156.72, <abbrev xmlns:xlink="http://www.w3.org/1999/xlink" xlink:title="culture collection of the Westerdijk Fungal Biodiversity Institute" id="ABBRID0ETPCI" xlink:type="simple">CBS</abbrev> 427.74) obtained from greenhouse soil and isolated from <italic><tp:taxon-name><tp:taxon-name-part taxon-name-part-type="genus" reg="Lilium">Lilium</tp:taxon-name-part></tp:taxon-name></italic> sp. in the Netherlands (<xref ref-type="bibr" rid="B2">Aghayeva et al. 2005</xref>; <xref ref-type="bibr" rid="B11">de Beer et al. 2016</xref>).</p></tp:treatment-sec><ref-list><ref id="B2"><mixed-citation xmlns:xlink="http://www.w3.org/1999/xlink" xlink:type="simple"><person-group><name name-style="western"><surname>Aghayeva</surname><given-names>DN</given-names></name><name name-style="western"><surname>Wingfield</surname><given-names>MJ</given-names></name><name name-style="western"><surname>Kirisits</surname><given-names>T</given-names></name><name name-style="western"><surname>Wingfield</surname><given-names>BD</given-names></name></person-group> (<year>2005</year>) <article-title><italic><tp:taxon-name><tp:taxon-name-part taxon-name-part-type="genus">Ophiostoma</tp:taxon-name-part><tp:taxon-name-part taxon-name-part-type="species">dentifundum</tp:taxon-name-part></tp:taxon-name></italic> sp. nov. from oak in Europe, characterized using molecular phylogenetic data and morphology.</article-title><source>Mycological Research</source><volume>109</volume>(<issue>10</issue>): <fpage>1127</fpage>–<lpage>1136</lpage>. <ext-link xlink:type="simple" ext-link-type="doi" xlink:href="10.1017/S0953756205003710">https://doi.org/10.1017/S0953756205003710</ext-link></mixed-citation></ref><ref id="B11"><mixed-citation xmlns:xlink="http://www.w3.org/1999/xlink" xlink:type="simple"><person-group><name name-style="western"><surname>de Beer</surname><given-names>ZW</given-names></name><name name-style="western"><surname>Duong</surname><given-names>TA</given-names></name><name name-style="western"><surname>Wingfield</surname><given-names>MJ</given-names></name></person-group> (<year>2016</year>) <article-title>The divorce of <italic><tp:taxon-name><tp:taxon-name-part taxon-name-part-type="genus">Sporothrix</tp:taxon-name-part></tp:taxon-name></italic> and <italic><tp:taxon-name><tp:taxon-name-part taxon-name-part-type="genus">Ophiostoma</tp:taxon-name-part></tp:taxon-name></italic>: Solution to a problematic relationship.</article-title><source>Studies in Mycology</source><volume>83</volume>(<issue>1</issue>): <fpage>165</fpage>–<lpage>191</lpage>. <ext-link xlink:type="simple" ext-link-type="doi" xlink:href="10.1016/j.simyco.2016.07.001">https://doi.org/10.1016/j.simyco.2016.07.001</ext-link></mixed-citation></ref></ref-list></tp:taxon-treatment>
