# Supplementary material for: ﻿Soil-borne Ophiostomatales species (Sordariomycetes, Ascomycota) in beech, oak, pine, and spruce stands in Poland with descriptions of Sporothrixroztoczensis sp. nov., S.silvicola sp. nov., and S.tumida sp. nov
Source: MycoKeys. 2023 May 16;97:41–69. doi: 10.3897/mycokeys.97.97416 (PMC10210257; doi:10.3897/mycokeys.97.97416)
Supplement: XML Treatment for Sporothrix tumida [file mycokeys.97.97416-treatment3.xml]

<!DOCTYPE tp:taxon-treatment
  PUBLIC "-//TaxonX//DTD Taxonomic Treatment Publishing DTD v0 20100105//EN" "tax-treatment-NSO.dtd">
<tp:taxon-treatment xmlns:tp="http://www.plazi.org/taxpub"><tp:treatment-meta><kwd-group><label>Taxon classification</label><kwd>
                <named-content content-type="kingdom">Fungi</named-content>
              </kwd><kwd>
                <named-content content-type="order">Ophiostomatales</named-content>
              </kwd><kwd>
                <named-content content-type="family">Ophiostomataceae</named-content>
              </kwd></kwd-group><mixed-citation publication-type="journal"><person-group><name><surname>Bilański</surname><given-names>Piotr</given-names></name><name><surname>Jankowiak</surname><given-names>Robert</given-names></name><name><surname>Solheim</surname><given-names>Halvor</given-names></name><name><surname>Fortuna</surname><given-names>Paweł</given-names></name><name><surname>Chyrzyński</surname><given-names>Łukasz</given-names></name><name><surname>Warzecha</surname><given-names>Paulina</given-names></name><name><surname>Taerum</surname><given-names>Stephen Joshua</given-names></name></person-group><article-title>﻿Soil-borne <tp:taxon-name><tp:taxon-name-part taxon-name-part-type="order">Ophiostomatales</tp:taxon-name-part></tp:taxon-name> species (<tp:taxon-name><tp:taxon-name-part taxon-name-part-type="class">Sordariomycetes</tp:taxon-name-part></tp:taxon-name>, <tp:taxon-name><tp:taxon-name-part taxon-name-part-type="phylum">Ascomycota</tp:taxon-name-part></tp:taxon-name>) in beech, oak, pine, and spruce stands in Poland with descriptions of <italic><tp:taxon-name><tp:taxon-name-part taxon-name-part-type="genus" reg="Sporothrix">Sporothrix</tp:taxon-name-part><tp:taxon-name-part taxon-name-part-type="species" reg="roztoczensis">roztoczensis</tp:taxon-name-part></tp:taxon-name></italic> sp. nov., <italic><tp:taxon-name><tp:taxon-name-part taxon-name-part-type="genus" reg="Sporothrix">S.</tp:taxon-name-part><tp:taxon-name-part taxon-name-part-type="species" reg="silvicola">silvicola</tp:taxon-name-part></tp:taxon-name></italic> sp. nov., and <italic><tp:taxon-name><tp:taxon-name-part taxon-name-part-type="genus" reg="Sporothrix">S.</tp:taxon-name-part><tp:taxon-name-part taxon-name-part-type="species" reg="tumida">tumida</tp:taxon-name-part></tp:taxon-name></italic> sp. nov.</article-title><source>MycoKeys</source><day>16</day><month>05</month><year>2023</year><volume>97</volume><fpage>41</fpage><lpage>69</lpage><pub-id pub-id-type="doi">10.3897/mycokeys.97.97416</pub-id></mixed-citation></tp:treatment-meta><tp:nomenclature><label>﻿</label><tp:taxon-name>
              <object-id xmlns:xlink="http://www.w3.org/1999/xlink" content-type="arpha" xlink:type="simple">C100EDB5-89EA-5EF3-8110-7A1E9841BC48</object-id>
              <tp:taxon-name-part taxon-name-part-type="genus" reg="Sporothrix">Sporothrix</tp:taxon-name-part>
              <tp:taxon-name-part taxon-name-part-type="species" reg="tumida">tumida</tp:taxon-name-part>
              <object-id xmlns:xlink="http://www.w3.org/1999/xlink" content-type="mycobank" xlink:type="simple"> 845661</object-id>
            </tp:taxon-name><tp:taxon-authority>R. Jankowiak &amp; P. Bilański</tp:taxon-authority><tp:taxon-status xmlns:xlink="http://www.w3.org/1999/xlink" xlink:type="simple">sp. nov.</tp:taxon-status><xref ref-type="fig" rid="F8">Fig. 8</xref></tp:nomenclature><tp:treatment-sec sec-type="etymology" id="SECID0EURCI"><title>Etymology.</title><p>Referring to the Latin <italic>tumeo</italic> (swollen) to reflect the characteristically inflated hyphae and conidiogenous cells.</p><fig id="F8" position="float" orientation="portrait"><object-id xmlns:xlink="http://www.w3.org/1999/xlink" content-type="doi" xlink:type="simple">10.3897/mycokeys.97.97416.figure8</object-id><object-id xmlns:xlink="http://www.w3.org/1999/xlink" content-type="arpha" xlink:type="simple">E4608093-C368-5E46-9315-031DB6CF5D72</object-id><label>Figure 8.</label><caption><p><italic><tp:taxon-name><tp:taxon-name-part taxon-name-part-type="genus" reg="Sporothrix">Sporothrix</tp:taxon-name-part><tp:taxon-name-part taxon-name-part-type="species" reg="tumida">tumida</tp:taxon-name-part></tp:taxon-name></italic> sp. nov. (<abbrev xmlns:xlink="http://www.w3.org/1999/xlink" xlink:title="culture collection of the Westerdijk Fungal Biodiversity Institute" id="ABBRID0EPSCI" xlink:type="simple">CBS</abbrev> 147970) <bold>a, b</bold> conidiogenous cell with an inflated cluster of denticles at the apex <bold>c</bold> denticles arising directly from hyphae <bold>d</bold> conidia <bold>e</bold> fourteen-day-old culture on <abbrev xmlns:xlink="http://www.w3.org/1999/xlink" xlink:title="malt extract agar" id="ABBRID0E2SCI" xlink:type="simple">MEA</abbrev>. Scale bars: 10 μm.</p></caption><graphic xmlns:xlink="http://www.w3.org/1999/xlink" xlink:href="mycokeys-97-041-g008.jpg" position="float" orientation="portrait" xlink:type="simple" id="oo_851008.jpg"><uri content-type="original_file" xlink:type="simple">https://binary.pensoft.net/fig/851008</uri></graphic></fig></tp:treatment-sec><tp:treatment-sec sec-type="diagnosis" id="SECID0EETCI"><title>Diagnosis.</title><p><italic><tp:taxon-name><tp:taxon-name-part taxon-name-part-type="genus" reg="Sporothrix">Sporothrix</tp:taxon-name-part><tp:taxon-name-part taxon-name-part-type="species" reg="tumida">tumida</tp:taxon-name-part></tp:taxon-name></italic> differs from the phylogenetically closely related <italic><tp:taxon-name><tp:taxon-name-part taxon-name-part-type="genus" reg="Sporothrix">S.</tp:taxon-name-part><tp:taxon-name-part taxon-name-part-type="species" reg="macroconidia">macroconidia</tp:taxon-name-part></tp:taxon-name></italic> in respect of dimensions of its conidia.</p></tp:treatment-sec><tp:treatment-sec sec-type="material" id="SECID0EAUCI"><title>Type.</title><p>Poland, Podkarpackie Province, Mielec, from fallen shoots of <italic><tp:taxon-name><tp:taxon-name-part taxon-name-part-type="genus" reg="Pinus">Pinus</tp:taxon-name-part><tp:taxon-name-part taxon-name-part-type="species" reg="sylvestris">sylvestris</tp:taxon-name-part></tp:taxon-name></italic> pruned by <italic><tp:taxon-name><tp:taxon-name-part taxon-name-part-type="genus" reg="Tomicus">Tomicus</tp:taxon-name-part></tp:taxon-name></italic> sp., October 2007, <italic>P. Bilański</italic>, (O-F-259433 <bold><italic>holotype</italic></bold>, culture ex-type <abbrev xmlns:xlink="http://www.w3.org/1999/xlink" xlink:title="culture collection of the Westerdijk Fungal Biodiversity Institute" id="ABBRID0E4UCI" xlink:type="simple">CBS</abbrev> 147970).</p></tp:treatment-sec><tp:treatment-sec sec-type="description" id="SECID0EBVCI"><title>Description.</title><p>Sexual morph not observed. Asexual structures produced on sterilized Scots pine twigs placed on the surface of malt agar in Petri dishes. <bold><italic>Conidiophores</italic></bold> hyaline, one- or two-celled, micronematous, simple or slightly branched, either borne on vegetative hyphae or on upright hyphae, often inflated. <bold><italic>Conidiogenous cells</italic></bold> blastic, cylindrical, terminal, straight, constricted at the base and strong tapering towards the apex, (7.8–)12–25.4(–34.7) μm long, (1.3–)1.6–2.6(–3.5) μm wide at the base, apical part forming conidia by sympodial proliferation on swollen a cluster of conidium-bearing faintly developed denticles, (1–)1.2–2.5(–3.3) μm long and (1.1–)1.4–2.9(–4.7) μm wide, denticles sometimes arise directly from hypha. <bold><italic>Conidia</italic></bold> abundant in cultures hyaline, unicellular, smooth, guttuliform, ellipsoid, sometimes curved, slightly pointed at the base (3.4–)4.2–6.6(–8.7) × (1.3–)1.9–3.1(–3.9) μm.</p></tp:treatment-sec><tp:treatment-sec sec-type="description" id="SECID0EQVCI"><title>Culture characteristics.</title><p>Colonies with optimal growth at 25 °C on 2% <abbrev xmlns:xlink="http://www.w3.org/1999/xlink" xlink:title="malt extract agar" id="ABBRID0EWVCI" xlink:type="simple">MEA</abbrev> reaching an average of 36.3 mm (± 0.62 mm) after 14 days, with radial growth rate 1.05 (± 0.02) mm/d, growth somewhat slower at 30 °C (29.6 mm diameter); white, flat, floccose, growing in a circular pattern with entire margins.</p></tp:treatment-sec><tp:treatment-sec sec-type="host" id="SECID0E1VCI"><title>Host tree.</title><p><italic><tp:taxon-name><tp:taxon-name-part taxon-name-part-type="genus" reg="Pinus">Pinus</tp:taxon-name-part><tp:taxon-name-part taxon-name-part-type="species" reg="sylvestris">sylvestris</tp:taxon-name-part></tp:taxon-name></italic>.</p></tp:treatment-sec><tp:treatment-sec sec-type="Insect vector" id="SECID0ELWCI"><title>Insect vector.</title><p><italic><tp:taxon-name><tp:taxon-name-part taxon-name-part-type="genus" reg="Tomicus">Tomicus</tp:taxon-name-part></tp:taxon-name></italic> spp.</p></tp:treatment-sec><tp:treatment-sec sec-type="distribution" id="SECID0EYWCI"><title>Distribution.</title><p>Known only from the type location (Poland).</p></tp:treatment-sec><tp:treatment-sec sec-type="Additional specimen examined" id="SECID0E4WCI"><title>Additional specimen examined.</title><p>Poland, Podkarpackie Province, Mielec, from fallen shoots of Scots pine pruned by <italic><tp:taxon-name><tp:taxon-name-part taxon-name-part-type="genus" reg="Tomicus">Tomicus</tp:taxon-name-part></tp:taxon-name></italic> sp., October 2007, <italic>R. Jankowiak</italic>, (O-F-259434, culture <abbrev xmlns:xlink="http://www.w3.org/1999/xlink" xlink:title="culture collection of the Westerdijk Fungal Biodiversity Institute" id="ABBRID0EMXCI" xlink:type="simple">CBS</abbrev> 147971).</p></tp:treatment-sec><tp:treatment-sec sec-type="notes" id="SECID0EQXCI"><title>Notes.</title><p>This species is phylogenetically distinct from the other <italic><tp:taxon-name><tp:taxon-name-part taxon-name-part-type="genus" reg="Sporothrix">Sporothrix</tp:taxon-name-part></tp:taxon-name></italic> species based on the <abbrev xmlns:xlink="http://www.w3.org/1999/xlink" xlink:title="internal transcribed spacer" id="ABBRID0E4XCI" xlink:type="simple">ITS</abbrev>, <italic>TUB</italic>2, and <italic><abbrev xmlns:xlink="http://www.w3.org/1999/xlink" xlink:title="calmodulin" id="ABBRID0EEYCI" xlink:type="simple">CAL</abbrev></italic> sequences. <italic><tp:taxon-name><tp:taxon-name-part taxon-name-part-type="genus" reg="Sporothrix">Sporothrix</tp:taxon-name-part><tp:taxon-name-part taxon-name-part-type="species" reg="tumida">tumida</tp:taxon-name-part></tp:taxon-name></italic> grouped most closely with <italic><tp:taxon-name><tp:taxon-name-part taxon-name-part-type="genus" reg="Sporothrix">S.</tp:taxon-name-part><tp:taxon-name-part taxon-name-part-type="species" reg="macroconidia">macroconidia</tp:taxon-name-part></tp:taxon-name></italic> (<abbrev xmlns:xlink="http://www.w3.org/1999/xlink" xlink:title="internal transcribed spacer" id="ABBRID0E5YCI" xlink:type="simple">ITS</abbrev>, <italic><abbrev xmlns:xlink="http://www.w3.org/1999/xlink" xlink:title="calmodulin" id="ABBRID0EDZCI" xlink:type="simple">CAL</abbrev></italic>) from which it can also be distinguished by dimensions of conidia (3.4–8.7 × 1.3–3.9 μm vs. 3.6–9.9 × 2.5–9.9 μm, <xref ref-type="bibr" rid="B72">Wang et al. 2019</xref>).</p></tp:treatment-sec><ref-list><ref id="B72"><mixed-citation xmlns:xlink="http://www.w3.org/1999/xlink" xlink:type="simple"><person-group><name name-style="western"><surname>Wang</surname><given-names>HM</given-names></name><name name-style="western"><surname>Wang</surname><given-names>Z</given-names></name><name name-style="western"><surname>Liu</surname><given-names>F</given-names></name><name name-style="western"><surname>Wu</surname><given-names>CX</given-names></name><name name-style="western"><surname>Zhang</surname><given-names>SF</given-names></name><name name-style="western"><surname>Kong</surname><given-names>XB</given-names></name><name name-style="western"><surname>Decock</surname><given-names>C</given-names></name><name name-style="western"><surname>Lu</surname><given-names>Q</given-names></name><name name-style="western"><surname>Zhang</surname><given-names>Z</given-names></name></person-group> (<year>2019</year>) <article-title>Differential patterns of ophiostomatoid fungal communities associated with three sympatric <italic><tp:taxon-name><tp:taxon-name-part taxon-name-part-type="genus">Tomicus</tp:taxon-name-part></tp:taxon-name></italic> species infesting pines in south-western China, with a description of four new species.</article-title><source>MycoKeys</source><volume>50</volume>: <fpage>93</fpage>–<lpage>133</lpage>. <ext-link xlink:type="simple" ext-link-type="doi" xlink:href="10.3897/mycokeys.50.32653">https://doi.org/10.3897/mycokeys.50.32653</ext-link></mixed-citation></ref></ref-list></tp:taxon-treatment>
